# Supplementary material for: Identifying PRKAG2 syndrome—a rare cause of wolff-Parkinson-white syndrome and left ventricular hypertrophy: a case report
Source: Eur Heart J Case Rep. 2025 Jun 28;9(7):ytaf310. doi: 10.1093/ehjcr/ytaf310 (PMC12265462; doi:10.1093/ehjcr/ytaf310)
Supplement: ytaf310_Supplementary_Data [file ytaf310_supplementary_data.zip]

Archive with 4 entries (4 files):
- Supplementary Video4_revised.mp4
- Supplementary Video1_revised.mp4
- Supplementary Video2_revised.mp4
- Supplementary Video3_revised.mp4
